# Supplementary material for: Improving the Gastrointestinal Stability of Linaclotide
Source: J Med Chem. 2021 May 12;64(12):8384–90. doi: 10.1021/acs.jmedchem.1c00380 (PMC8237258; doi:10.1021/acs.jmedchem.1c00380)
Supplement: Supplementary file 2 — jm1c00380_si_002.csv [file jm1c00380_si_002.csv]

Compound	Smile	t1/2		EC50 ± SEM (nM)
		SGF	SIF
Linaclotide	[H]N[C@H](C(N[C@H](C(N[C@@H](CCC(O)=O)C(N[C@H](C(N[C@H](C1=O)CSSC[C@H](N2)C(N[C@H](C(O)=O)CC3=CC=C(O)C=C3)=O)=O)CC4=CC=C(O)C=C4)=O)=O)CSSC[C@H](N5)C(N[C@]([C@@H](C)O)([H])C(NCC2=O)=O)=O)=O)CSSC[C@H](N1)C(N[C@@H](CC(N)=O)C(N6CCC[C@H]6C(N[C@H](C5=O)C)=O)=O)=O	>8h	48 min	3.7 ± 0.5
[Sec1,4; D-Tyr14]-Linaclotide	[H]N[C@H](C(N[C@H](C(N[C@@H](CCC(O)=O)C(N[C@H](C1=O)CC2=CC=C(O)C=C2)=O)=O)CSSC[C@H](N3)C(N[C@]([C@@H](C)O)([H])C(NCC4=O)=O)=O)=O)C[Se][Se]C[C@H](NC([C@@H](N1)CSSC[C@H](N4)C(N[C@@H](C(N)=O)CC5=CC=C(O)C=C5)=O)=O)C(N[C@@H](CC(N)=O)C(N6CCC[C@H]6C(N[C@H](C3=O)C)=O)=O)=O	>8h	>8h	5.0 ± 0.6
Linaclotide-NH2	[H]N[C@H](C(N[C@H](C(N[C@@H](CCC(O)=O)C(N[C@H](C(N[C@H](C1=O)CSSC[C@H](N2)C(N[C@H](C(N)=O)CC3=CC=C(O)C=C3)=O)=O)CC4=CC=C(O)C=C4)=O)=O)CSSC[C@H](N5)C(N[C@]([C@@H](C)O)([H])C(NCC2=O)=O)=O)=O)CSSC[C@H](N1)C(N[C@@H](CC(N)=O)C(N6CCC[C@H]6C(N[C@H](C5=O)C)=O)=O)=O	>8h	>8h	7.2 ± 2.1
[D-Tyr14]-Linaclotide	[H]N[C@H](C(N[C@H](C(N[C@@H](CCC(O)=O)C(N[C@H](C(N[C@H](C1=O)CSSC[C@H](N2)C(N[C@@H](C(N)=O)CC3=CC=C(O)C=C3)=O)=O)CC4=CC=C(O)C=C4)=O)=O)CSSC[C@H](N5)C(N[C@]([C@@H](C)O)([H])C(NCC2=O)=O)=O)=O)CSSC[C@H](N1)C(N[C@@H](CC(N)=O)C(N6CCC[C@H]6C(N[C@H](C5=O)C)=O)=O)=O	>8h	>8h	16.5 ± 5.8
[desTyr14]-Linaclotide-NH2	[H]N[C@H](C(N[C@H](C(N[C@@H](CCC(O)=O)C(N[C@H](C(N[C@H](C1=O)CSSC[C@H](N2)C(N)=O)=O)CC3=CC=C(O)C=C3)=O)=O)CSSC[C@H](N4)C(N[C@]([C@@H](C)O)([H])C(NCC2=O)=O)=O)=O)CSSC[C@H](N1)C(N[C@@H](CC(N)=O)C(N5CCC[C@H]5C(N[C@H](C4=O)C)=O)=O)=O	>8h	>8h	33.7 ± 5.7
[D-Val14]-Linaclotide	[H]N[C@H](C(N[C@H](C(N[C@@H](CCC(O)=O)C(N[C@H](C(N[C@H](C1=O)CSSC[C@H](N2)C(N[C@H](C(C)C)C(N)=O)=O)=O)CC3=CC=C(O)C=C3)=O)=O)CSSC[C@H](N4)C(N[C@]([C@@H](C)O)([H])C(NCC2=O)=O)=O)=O)CSSC[C@H](N1)C(N[C@@H](CC(N)=O)C(N5CCC[C@H]5C(N[C@H](C4=O)C)=O)=O)=O	>8h	>8h	104.1 ± 21.6
[cyclic]-Linaclotide	O=C(N[C@H](C(N[C@@H](CCC(O)=O)C(N[C@H](C(N[C@H](C1=O)CSSC[C@H](N2)C3=O)=O)CC4=CC=C(O)C=C4)=O)=O)CSSC[C@H](N5)C(N[C@]([C@@H](C)O)([H])C(NCC2=O)=O)=O)[C@@H](NC([C@@H](N3)CC6=CC=C(O)C=C6)=O)CSSC[C@H](N1)C(N[C@@H](CC(N)=O)C(N7CCC[C@H]7C(N[C@H](C5=O)C)=O)=O)=O	>8h	>8h	2990.5 ± 928.6
